# Supplementary material for: Nonadditivity in Many-Body Interactions between Membrane-Deforming Spheres Increases Disorder
Source: ACS Nano. 2024 Aug 15;18(34):23067–76. doi: 10.1021/acsnano.4c05222 (PMC11363220; doi:10.1021/acsnano.4c05222)
Supplement: Supplementary file 5 — nn4c05222_si_005.zip [file nn4c05222_si_005.zip]

Archive with 1 entries (1 files):
- Movie_S5.mp4
